# Supplementary material for: FGFR2 risk SNPs confer breast cancer risk by augmenting oestrogen responsiveness
Source: Carcinogenesis. 2016 May 28;37(8):741–50. doi: 10.1093/carcin/bgw065 (PMC4967216; doi:10.1093/carcin/bgw065)
Supplement: Supplementary Data [file supp_bgw065_run_motif_analysis_esr1peaks_hg18.txt]

#!/bin/bash

# run_motif_analysis_esr1peaks.sh
# Mike
# 20160107

######
#
# Introduction
#
# Run with Homer v 4.7 
#
# Input files: 
#	ESR1 PEAKS: 
#		download from http://www.carroll-lab.org.uk/FreshFiles/Data/Data_Sheet_3/MCF7_ER_binding.bed
#		this is ESR1 peaks (ChIPseq) in MCF7 (Hurtado et al. Nat Gen 2011), hg18 coordinates, in standard .bed format
#
#	ESR1 REGULONS:
#		csv file with 1 column, 1 header row and remaining rows = entrez IDs
#		filenames: "ESR1_dpi_N.NN_positive_entrez.csv" or "ESR1_dpi_N.NN_negative_entrez.csv" (N.NN = some dpi threshold)
#
#	MAP ESR1 PEAKS TO GENES BASED ON DISTANCE
#		use R script map_peaks_to_genes.Rscript
#		Args: 
#			[1] = input bed file = MCF7_ER_binding.bed (from above)
#			[2] = input gene list (csv) = ESR1 regulons (from above)
#			[3] = distance around TSS to map peaks->genes within (symmetric, in bp)
#			[4] = output bed filename, input for Homer findMotifsGenome.pl = ESR1peaks_dpi_N.NN_positive/negative_ERpeaks_PPkb.bed
#
#
#	USAGE
#		Load everything in the base directory, run from there
#		Output of the map_peaks_to_genes script to local dir in .bed
#		Output of HOMER to defined output directory	
#
######

#####
# 1. run analysis for DPI 0.05, TSS +/- 200kb
#####
# map peaks to genes for positive/negative regulons
Rscript ./map_peaks_to_genes.Rscript ./MCF7_ER_binding.bed ./ESR1_dpi_0.05_positive_entrez.csv 200000 ./ESR1_dpi_0.05_positive_ERpeaks_200kb.bed
Rscript ./map_peaks_to_genes.Rscript ./MCF7_ER_binding.bed ./ESR1_dpi_0.05_negative_entrez.csv 200000 ./ESR1_dpi_0.05_negative_ERpeaks_200kb.bed

# run Homer peak analysis with findMotifsGenome.pl
# 200bp window (find co-enriched+primary TF at 200bp, primary for 50bp), use masked repeats (safer - see docs)
~/Homer_4.7/bin/findMotifsGenome.pl ./ESR1_dpi_0.05_positive_ERpeaks_200kb.bed hg18 ./ESR1_dpi0.05_positive_ERpeaks_200kb/ -size 200 -mask 
~/Homer_4.7/bin/findMotifsGenome.pl ./ESR1_dpi_0.05_negative_ERpeaks_200kb.bed hg18 ./ESR1_dpi0.05_negative_ERpeaks_200kb/ -size 200 -mask 

#####
# 2. run analysis for DPI 0.05, TSS +/- 250kb
#####
# map peaks to genes for positive/negative regulons
Rscript ./map_peaks_to_genes.Rscript ./MCF7_ER_binding.bed ./ESR1_dpi_0.05_positive_entrez.csv 250000 ./ESR1_dpi_0.05_positive_ERpeaks_250kb.bed
Rscript ./map_peaks_to_genes.Rscript ./MCF7_ER_binding.bed ./ESR1_dpi_0.05_negative_entrez.csv 250000 ./ESR1_dpi_0.05_negative_ERpeaks_250kb.bed

# run Homer peak analysis with findMotifsGenome.pl
# 200bp window (find co-enriched+primary TF at 200bp, primary for 50bp), use masked repeats (safer - see docs)
~/Homer_4.7/bin/findMotifsGenome.pl ./ESR1_dpi_0.05_positive_ERpeaks_250kb.bed hg18 ./ESR1_dpi0.05_positive_ERpeaks_250kb/ -size 200 -mask 
~/Homer_4.7/bin/findMotifsGenome.pl ./ESR1_dpi_0.05_negative_ERpeaks_250kb.bed hg18 ./ESR1_dpi0.05_negative_ERpeaks_250kb/ -size 200 -mask 
